# Supplementary material for: Enabling reproducible re-analysis of single-cell data
Source: Genome Biol. 2021 Jul 26;22:215. doi: 10.1186/s13059-021-02422-y (PMC8311938; doi:10.1186/s13059-021-02422-y)
Supplement: Supplementary file 1 — Additional file 1 Table S1. [file 13059_2021_2422_MOESM1_ESM.csv]

Study	Accession	DOI	# of cells	# of cell types	Protocol	Species	Cells/nuclei	Raw reads	Raw counts	Expression matrix	Cell type	Condition	Replicate
Steuerman2018	GSE107947	10.1016/j.cels.2018.05.008	6617	12	MARS-seq	Mouse	Cells	SRA	GEO	GEO	Provided by authors	Provided by authors	GEO
Schafflick2020	GSE138266	10.1038/s41467-019-14118-w	42969	22	Chromium	Human	Cells	SRA	GEO	GEO	GitHub	GitHub	GitHub
Schafflick2020_csf	GSE138266	10.1038/s41467-019-14118-w	22357	20	Chromium	Human	Cells	SRA	Provided by authors	Provided by authors	Provided by authors	Provided by authors	Provided by authors
Kotliarov2020	NA	10.1038/s41591-020-0769-8	53201	22	CITE-seq	Human	Cells	Not available	Study website	Study website	Study website	Study website	Study website
Madissoon2020	NA	10.1186/s13059-019-1906-x	239224	72	Chromium	Human	Cells	SRA	Human Cell Atlas	Human Cell Atlas	Study website	Human Cell Atlas	Human Cell Atlas
Ma2020	GSE137869	10.1016/j.cell.2020.02.008	234601	109	Chromium	Mouse	Cells	SRA	GEO	GEO	Not available	Not available	Not available
Wang2020	GSE130664	10.1016/j.cell.2020.01.009	2601	8	STRT-seq	Monkey	Cells	SRA	GEO	GEO	Supplementary information	Supplementary information	Supplementary information
Brenner2020	GSE141552	10.1093/hmg/ddaa038	16305	7	Chromium	Human	Nuclei	SRA	GEO	GEO	Provided by authors	Provided by authors	Provided by authors
CanoGamez2020	NA	10.1038/s41467-020-15543-y	43112	22	Chromium	Human	Cells	EGA	Study website	Study website	Study website	Study website	Study website
Reid2020_berghei	NA	10.7554/eLife.33105	144	1	SMART-seq2	P.berghei	Cells	ArrayExpress	Supplementary information	Supplementary information	N/A (cell line)	Supplementary information	Supplementary information
Engelbrecht2020	GSE139065	10.7554/eLife.52690	1151	9	Chromium 5	Mouse	Cells	SRA	GEO	GEO	Supplementary information	GEO	GEO
Huang2020	GSE121380	10.1016/j.cell.2019.10.027	66534	52	Chromium	Human	Cells	SRA	GEO	GEO	Study website	Study website	Study website
Davie2018	GSE107451	10.1016/j.cell.2018.05.057	56902	86	Chromium	Fly	Cells	SRA	GEO	GEO	Study website	GEO	GEO
Co2020	GSE130653	10.1093/cercor/bhz209	6748	21	Chromium	Mouse	Cells	SRA	GEO	GEO	Provided by authors	GEO	GEO
Nagy2020	GSE144136	10.1038/s41593-020-0621-y	78886	33	Chromium	Human	Nuclei	SRA	GEO	GEO	GEO	GEO	GEO
Der2019	NA	10.1038/s41590-019-0386-1	3568	6	Chromium	Human	Cells	dbGAP	ImmGen	ImmGen	Provided by authors	Supplementary information	Supplementary information
Reyes2020	NA	10.1038/s41591-020-0752-4	122558	6	Chromium	Human	Cells	Broad DUOS	Not available	Single Cell Portal	Single Cell Portal	Single Cell Portal	Provided by authors
Cuomo2020	NA	10.1038/s41467-020-14457-z	36044	1	SMART-seq2	Human	Cells	EGA	Provided by authors	Zenodo	Zenodo	Zenodo	Zenodo
Goldfarbmuren2020	GSE134174	10.1038/s41467-020-16239-z	29944	16	Chromium	Human	Cells	SRA	GEO	GEO	GEO	GEO	GEO
Aran2018	GSE111664	10.1038/s41590-018-0276-y	8141	12	Drop-seq	Mouse	Cells	SRA	GEO	GEO	GitHub	GEO	GEO
Arneson2018	GSE101901	10.1038/s41467-018-06222-0	6232	18	Drop-seq	Mouse	Nuclei	SRA	GEO	GEO	Provided by authors	GEO	GEO
Hrvatin2018	GSE102827	10.1038/s41593-017-0029-5	48266	37	inDrops	Mouse	Cells	SRA	GEO	GEO	GEO	GEO	GEO
Sathyamurthy2018	GSE103892	10.1016/j.celrep.2018.02.003	17122	36	Drop-seq	Mouse	Nuclei	SRA	GEO	GEO	Provided by authors	GEO	GEO
Wu2017	GSE103976	10.1016/j.neuron.2017.09.026	20679	23	Drop-seq	Mouse	Cells	SRA	GEO	GEO	GEO	GEO	GEO
Hu2017	GSE106678	10.1016/j.molcel.2017.11.017	7624	40	Drop-seq	Mouse	Nuclei	SRA	GEO	GEO	GitHub	GEO	GEO
Wagner2018	GSE112294	10.1126/science.aar4362	30881	28	inDrops	Zebrafish	Cells	SRA	GEO	GEO	GEO	GEO	GEO
Kinchen2018	GSE114374	10.1016/j.cell.2018.08.067	9141	10	Chromium	Human	Cells	SRA	GEO	GEO	Provided by authors	Provided by authors	Provided by authors
Parikh2019	GSE116222	10.1038/s41586-019-0992-y	11175	11	Chromium	Human	Cells	SRA	GEO	GEO	Provided by authors	Provided by authors	Provided by authors
Avey2018	GSE118918	10.1016/j.celrep.2018.08.080	22175	27	Drop-seq	Mouse	Cells	SRA	GEO	GEO	Provided by authors	GEO	GEO
Angelidis2019	GSE124872	10.1038/s41467-019-08831-9	14811	33	Drop-seq	Mouse	Cells	SRA	GEO	GEO	Study website	Study website	Study website
Bhattacherjee2019	GSE124952	10.1038/s41467-019-12054-3	35360	104	Chromium	Mouse	Cells	SRA	GEO	GEO	GEO	GEO	GEO
Gunner2019	GSE129150	10.1038/s41593-019-0419-y	33783	28	inDrops	Mouse	Cells	SRA	GEO	GEO	GEO	GEO	GEO
Ximerakis2019	GSE129788	10.1038/s41593-019-0491-3	37069	25	Chromium	Mouse	Cells	SRA	Not available	GEO	GEO	GEO	GEO
Rossi2019	GSE130597	10.1126/science.aax1184	20194	15	Drop-seq	Mouse	Cells	SRA	GEO	GEO	Provided by authors	Provided by authors	Provided by authors
Lawlor2017	GSE86469	10.1101/gr.212720.116	617	7	SMARTer-seq	Human	Cells	SRA	Not available	GEO	GEO	GEO	GEO
Haber2017	GSE92332	10.1038/nature24489	9842	8	GemCode	Mouse	Cells	SRA	GEO	GEO	GEO	GEO	GEO
Kang2018	GSE96583	10.1038/nbt.4042	24673	8	Chromium	Human	Cells	SRA	GEO	GEO	GEO	GEO	GEO
Mathys2019	NA	10.1038/s41586-019-1195-2	70634	44	Chromium	Human	Nuclei	Synapse	Synapse	Synapse	Synapse	Synapse	Synapse
OrdovasMontanes2018	NA	10.1038/s41586-018-0449-8	18036	10	Seq-well	Human	Cells	dbGAP	Supplementary information	Supplementary information	Supplementary information	Supplementary information	Supplementary information
Smillie2019	NA	10.1016/j.cell.2019.06.029	365492	51	Chromium	Human	Cells	Broad DUOS	Single Cell Portal	Single Cell Portal	Single Cell Portal	Single Cell Portal	Single Cell Portal
Tran2019	GSE137400	10.1016/j.neuron.2019.11.006	69426	45	Chromium	Mouse	Cells	SRA	GEO	GEO	Provided by authors	GEO	GEO
Zhang2019	NA	10.1038/s41590-019-0378-1	5265	18	CEL-seq2	Human	Cells	dbGAP	Not available	Provided by authors	Provided by authors	Provided by authors	Provided by authors
Jakel2019	GSE118257	10.1038/s41586-019-0903-2	17799	23	Chromium	Human	Nuclei	SRA	GEO	GEO	GEO	GEO	GEO
Schirmer2019	NA	10.1038/s41586-019-1404-z	48919	22	Chromium	Human	Nuclei	SRA	Study website	Study website	Study website	Study website	Study website
Aztekin2019	NA	10.1126/science.aav9996	13199	46	Chromium	Xenopus	Cells	ArrayExpress	ArrayExpress	ArrayExpress	ArrayExpress	ArrayExpress	ArrayExpress
Kim2019	NA	10.1016/j.cell.2019.09.020	41580	33	Chromium	Mouse	Cells	Not available	Mendeley	Mendeley	Provided by authors	Mendeley	Mendeley
Mizoguchi2018	GSE109449	10.1038/s41467-018-02892-y	384	3	SMART-seq2	Human	Cells	SRA	GEO	GEO	GEO	GEO	GEO
McGinnis2019	GSE129578	10.1038/s41592-019-0433-8	14428	2	Chromium	Human	Cells	SRA	GEO	GEO	Supplementary information	Supplementary information	Supplementary information
Cheng2019	GSE112205	10.1016/j.cell.2019.07.048	17162	7	GemCode	Mouse	Cells	SRA	GEO	GEO	Provided by authors	Provided by authors	Provided by authors
Wirka2019	GSE131776	10.1038/s41591-019-0512-5	27086	10	Chromium	Mouse	Cells	SRA	GEO	GEO	Provided by authors	Provided by authors	Provided by authors
Jaitin2019	GSE128518	10.1016/j.cell.2019.05.054	20593	15	MARS-seq	Mouse	Cells	SRA	GEO	GEO	Provided by authors	Bitbucket	Bitbucket
Hagai2018_mouse	NA	10.1038/s41586-018-0657-2	55898	1	Chromium	Human	Cells	ArrayExpress	ArrayExpress	ArrayExpress	N/A (cell line)	ArrayExpress	ArrayExpress
Kalish2020	GSE140883	10.1073/pnas.1920433117	31293	29	inDrops	Mouse	Nuclei	SRA	GEO	GEO	Not available	GEO	GEO
Farbehi2019	NA	10.7554/eLife.43882	32875	31	Chromium	Mouse	Cells	ArrayExpress	ArrayExpress	ArrayExpress	ArrayExpress	ArrayExpress	N/A
Giladi2020	GSE144317	10.1038/s41590-020-0661-1	2897	10	MARS-seq	Mouse	Cells	SRA	GEO	GEO	GEO	GEO	GEO
Forte2020	NA	10.1016/j.celrep.2020.02.008	38600	16	Chromium	Mice	Cells	ArrayExpress	Not available	Not available	Not available	ArrayExpress	ArrayExpress
Karagiannis2020	NA	10.1038/s41467-020-16159-y	79597	12	Chromium	Human	Cells	SRA	Not available	GEO	Single Cell Portal	Single Cell Portal	Single Cell Portal
Liao2020	GSE145926	10.1038/s41591-020-0901-9	66452	31	Chromium	Human	Cells	SRA	GEO	GEO	Not available	GitHub	GitHub
Habib2020	GSE143758	10.1038/s41593-020-0624-8	55368	23	Chromium	Mouse	Nuclei	SRA	GEO	GEO	Not available	GEO	GEO
GuillaumetAdkins2017	GSE85534	10.1186/s13059-017-1171-9	1486	7	MARS-seq	Human	Cells	SRA	GEO	GEO	N/A (cell line)	GEO	GEO
Wohnhaas2019	GSE127248	10.1038/s41598-019-46932-z	32876	13	Chromium	Human	Cells	SRA	GEO	GEO	Not available	GEO	GEO
MartinGayo2018	GSE80212	10.1186/s13059-017-1385-x	318	5	Other	Human	Cells	SRA	GEO	GEO	Supplementary information	Not available	Not available
Geirahn2017	GSE92495	10.1038/nmeth.4179	2560	3	Seq-well	Human	Cells	SRA	GEO	GEO	GEO	GEO	N/A
Martin2019	GSE134809	10.1016/j.cell.2019.08.008	82417	47	Chromium	Human	Cells	SRA	GEO	GEO	Not available	GEO	GEO
Tusi2019	GSE89754	10.1038/nature25741	2611	5	inDrops	Mouse	Cells	SRA	GEO	GEO	Not available	GEO	GEO
Wilson2019	GSE131882	10.1073/pnas.1908706116	23980	15	Chromium	Human	Nuclei	SRA	GEO	GEO	Not available	GEO	GEO
Hashimoto2019	Hashimoto2019	10.1073/pnas.1907883116	61212	10	Chromium	Human	Cells	Not available	Study website	Study website	Provided by authors	Study website	Study website
Shin2019	Shin2019	10.1126/sciadv.aav2249	2759	2	Drop-seq	Human	Cells	SRA	Not available	Not available	Not available	Not available	Not available
Wilk2020	GSE150728	10.1038/s41591-020-0944-y	44721	20	Seq-well	Human	Cells	SRA	GEO	GEO	Study website	GEO	GEO
Osman2020	GSE149247	10.1016/j.celrep.2020.107699	8095	8	Chormium	Mouse	Cells	SRA	GEO	GEO	Not available	GEO	GEO
Reyfman2018	GSE122960	10.1164/rccm.201712-2410OC	76070	14	Chromium	Human	Cells	dbGAP	GEO	GEO	Provided by authors	GEO	GEO
Hashikawa2020	GSE137478	10.1016/j.neuron.2020.03.011	11878	19	Chromium	Mouse	Cells	SRA	GEO	GEO	Not available	GEO	N/A
